# Supplementary material for: Ultrasound- and Thermo-Responsive Ionic Liquid Polymers
Source: Polymers (Basel). 2018 Mar 11;10(3):301. doi: 10.3390/polym10030301 (PMC6415017; doi:10.3390/polym10030301)
Supplement: Supplementary file 1 [file polymers-10-00301-s001.zip]

Archive with 2 entries (2 files):
- AP4448 sonication-VideoS1.mp4
- FinalFile_Ultrasound-ESI.doc
